# Supplementary material for: Residue Degradation and Risk Assessment of Difenoconazole and Its Metabolite during Tea Growing, Processing and Brewing by Ultra-Performance Liquid Chromatography–Tandem Mass Spectrometry Determination
Source: Foods. 2024 Apr 7;13(7):1123. doi: 10.3390/foods13071123 (PMC11011539; doi:10.3390/foods13071123)
Supplement: Supplementary file 1 [file foods-13-01123-s001.zip]

Archive with 1 entries (1 files):
- foods-2873013-supplementary.pdf
